# Supplementary material for: Spelling Errors and Shouting Capitalization Lead to Additive Penalties to Trustworthiness of Online Health Information: Randomized Experiment With Laypersons
Source: J Med Internet Res. 2020 Jun 10;22(6):e15171. doi: 10.2196/15171 (PMC7315370; doi:10.2196/15171)
Supplement: Multimedia Appendix 3 [file jmir_v22i6e15171_app3.xls]

## Sheet: Explanation
Supplementary Methods 3: Witchel et al submission to JMIR
Capitalized words from Claritin Tweet corpus in 2012
From the original corpus of >4000 tweets, we used matlab to find words that had 3 or more capital letters in a row
The resulting collection of capitalized "words" appears in the sheet "initialAllCaps"
This list of words (listed by tweet number from the corpus) was cleaned so that words that begin with a
hashtag or atsign were removed into the "removedAtSignHashTag" list, which are words that are probably addresses or topic lines rather than emphasized words from a communication.
Returning to the initialAllCaps list, words that mixed lower case with capital letters were removed into the "removedMixedCapsAndLower" list.
The mixed caps and lower list are probably URLs or web addresses rather than emphasized words in a message.
The words remaining after the two removals above were assumed to be emphasized words;
The emphasized words were grouped and counted, and the most common capitalized words are on the sheet "IMPORTANTmostCommonWords"
These were the words that we used as inappropriately capitalized words in our experiments.

## Sheet: IMPORTANTmostCommonWords
Capitalized word	Frequency in corpus
CLARITIN	54
CVS	21
LOL	14
THE	13
NOT	11
OTC	11
NEED	8
OMG	8
PREVIEW	8
ALLERGIES	7
ASAP	7
THAT	7
YOU	7
JUST	6
TAKE	6
ALL	5
AND	5
CLEAR	5
FUCK	5
NOW	5
FOR	4
GIVE	4
HAHAHAHAAAAAAAA	4
HERE	4
LMAO	4
LMFAO	4
BFF	3
BITCH	3
CAN	3
CLARITIN-D	3
FML	3
GET	3
HAHAHA	3
HATE	3
HAVE	3
NEW	3
ONLINE	3
SICK	3
SMH	3
THIS	3
WHY	3
WILL	3
WORK	3
#NAME?	2
ABOUT	2
AMAZING	2
CANNOT	2
CTFU	2
CTM	2
DAT	2
DAY	2
DNC	2
DON'T	2
ECB	2
ENTER	2
EVER	2
EVERY	2
EYES	2
FINALLY	2
FWD	2
GAH	2
GOT	2
HAHAHAHAHA	2
HELL	2
HELP	2
HER	2
HORRIBLE	2
IDK	2
KNOW	2
LIKE	2
LMFAOOO	2
LOT	2
MAJOR	2
MAYBE	2
NIGGA	2
NOTHING	2
ONE	2
ONLINE=	2
ONLY	2
PACK	2
PHARMACY	2
RIGHT	2
SEE	2
SMFH	2
SOME	2
STOP	2
TABLETS	2
THROUGH	2
TIME	2
TONIGHT	2
UGH	2
URGENT	2
WANT	2
WANTS	2
WORKING	2
3V1UQKUF	1
AIRBOURNE	1
ALCOHOL	1
ALLL	1
ALREADY	1
AMEN	1
ANA	1
ANY	1
ANYONE	1
ANYWAY	1
BACK	1
BACON	1
BAH	1
BEING	1
BER	1
BEYOND	1
BIG	1
BIRTHDAY	1
BITCHES	1
BLESS	1
BOOOWWWOO	1
BOSS	1
BOTTLE	1
BREATHE	1
BRING	1
BROTHER	1
BROWNE	1
BRUTAL	1
BTW	1
BUG	1
BUT	1
BUTT	1
BUY	1
BYOC-	1
CAFE	1
CALADRYLLL	1
CAR	1
CAT	1
CHECK	1
CHUPAR	1
COLD	1
COMBINED	1
COMIN	1
CONTROL	1
CONV	1
CONVENTION	1
CRANKIN'	1
CRYINGGGGGGG	1
CTFUUUU	1
DAMMIT	1
DAMN	1
DEAAAD	1
DEW	1
DID	1
DISAPPEAR	1
DOES	1
DOESN'T	1
DPH	1
DRAINAGE	1
DRUGS	1
DUDE	1
ENOUGH	1
ENT	1
ENTRY	1
ESPN	1
EVERYONE	1
EXCEPT	1
FALL	1
FANTASTIC	1
FARMACIA	1
FAST	1
FEWELL	1
FIGHT	1
FILLED	1
FINISHED	1
FIRE	1
FORGOT	1
FREE	1
FSU	1
FTW	1
GAWDD	1
GETT	1
GHB	1
GOD	1
GONE	1
GREAT	1
GRRRREAT	1
HAHAHAA	1
HAHAHAHHA‰Ûª‰ÛÒÌ_å	1
HAHAHHA	1
HALF	1
HAPPY	1
HAS	1
HBO	1
HBU	1
HCL	1
HEIGHT	1
HIMM	1
HOLD	1
HOURS	1
IN-LAW	1
ISN'T	1
ITCHY	1
ITERAAAAAX	1
ITS	1
JAJAJAJAJAJAJAJA	1
JON	1
JUSTE	1
KAAAAA	1
KAYLA	1
KHAN	1
KILLING	1
KIN	1
KIRI	1
KITTENS	1
LAY	1
LDEC277S	1
LETRA	1
LIFE-CHANGING	1
LMAOOO	1
LMFAAAAAOOOOO	1
LML	1
LOLOL	1
LOLOLOL	1
LOOKED	1
LOOL	1
LOOOLL	1
LOOPYFROODS	1
LOSE	1
LOVE	1
MAMACITA	1
MAS	1
MAY	1
MEADOWS	1
MEANS	1
MENOS	1
MENTIROSOS	1
MIGHT	1
MOLECULES	1
MOST	1
MOVING	1
MUCH	1
M‰Ûª__SICA	1
NADA	1
NEEDS	1
NEVER	1
NON-DROWSY	1
NONE	1
NOOOO	1
NOSE	1
NSAIDS	1
OFF	1
OMFG	1
ONCE	1
ONNN	1
OUT	1
OVER	1
PED	1
PHARMACIE	1
PITTY	1
PLS	1
POINTS	1
POLARAMINE	1
PRECIOUS	1
PRESCRIPTIONS	1
PROBLEM	1
PRONTO	1
PSYCHOSOMATIC	1
PWEASE	1
QUE	1
REFUSE	1
RESCUE	1
RETURN	1
RUNNING	1
RUNNY	1
SAAANG	1
SAID	1
SAME	1
SANTA	1
SAY	1
SCREW	1
SCRIPTS	1
SHE	1
SHEESH	1
SHOT	1
SIGN	1
SNEEZING	1
SOLVE	1
SONO	1
SOOO	1
SPARE	1
START	1
STFU	1
STILL	1
STINK	1
STUFFY	1
SUCKS	1
SUFFERING	1
SUM	1
SUPPRESS	1
SYLVIA	1
SYS	1
TABLET	1
TALKING	1
TELL	1
TERRIBLE	1
TGIF	1
THINK	1
THRU	1
TINY	1
TISSUE	1
TLIST	1
TMC	1
TODAY	1
TOOK	1
TOTALLY	1
TREVOR	1
TRUST	1
TRYNA	1
UNDER	1
USE	1
USED	1
VICKS	1
WAKING	1
WAS	1
WEATHER	1
WHAT	1
WHEN	1
WHOLE	1
WINDS	1
WITH	1
WOAH	1
WON'T	1
WORKS	1
WORKZ	1
WORRY	1
WORST	1
WOULDN'T	1
WRONG	1
WTH	1
XXX	1
YAWN	1
YAY	1
YEAHH	1
YEARS	1
YES	1
YESTERDAY	1
YOGURT	1

## Sheet: initialAllCaps
Capitalized word	Tweet ID number
#NAME?	7
ONLINE=	7
PHARMACIE	8
CVS	13
PACK	26
TABLETS	26
PACK	27
TABLETS	27
HCL	29
HELP	31
NEW	32
NEW	33
NEW	34
WHY	57
REFUSE	63
CVS	72
FREE	96
CVS	96
CVS	101
PREVIEW	101
LDEC277S	101
CVS	102
PREVIEW	102
CVS	103
PREVIEW	103
CVS	104
PREVIEW	104
CVS	105
PREVIEW	105
CVS	106
PREVIEW	106
CVS	107
PREVIEW	107
URGENT	148
URGENT	149
LETRA	154
M‰Ûª__SICA	154
PITTY	154
CLARITIN	154
CLARITIN	188
CVS	191
ECB	191
ECB	191
CLARITIN	208
LOT	230
ENTER	237
ONLINE	237
PHARMACY	237
ENTER	238
ONLINE	238
PHARMACY	238
CTFU	243
HOLD	243
THE	243
HELL	243
DID	243
SAY	243
CLARITIN	243
PRESCRIPTIONS	243
BEYOND	243
FINISHED	243
CTFU	243
LOLOLOL	244
HAHAHAHAAAAAAAA	245
STFU	246
HAHAHAHAAAAAAAA	246
HAHAHAHAHA	248
HAHAHAHAAAAAAAA	248
HAHAHAHAAAAAAAA	249
COLD	262
NOT	262
BEING	262
SICK	262
JUST	262
TAKE	262
SOME	262
CLARITIN	262
SHEESH	262
NOW	308
OTC	381
AMAZING	382
THE	406
LOOOLL	417
ASAP	452
NON-DROWSY	480
CVS	512
GIVE	524
THAT	524
BITCH	524
THE	524
CLARITIN	524
LMAO	543
GONE	575
TONIGHT	575
DAMMIT	575
CLARITIN	584
DPH	589
WOAH	593
NADA	634
LOT	646
CANNOT	708
FALL	721
COMIN	721
NIGGA	721
LMFAO	728
LMFAO	747
OTC	778
ONE	791
WORK	803
LMAOOO	818
OTC	839
LMAO	858
HAHAHAHHA‰Ûª‰ÛÒÌ_å	862
CTFUUUU	884
LOL	889
LMFAO	920
OTC	969
STILL	985
TRUST	995
CLARITIN	1002
XXX	1002
AND	1009
YAWN	1011
OMG	1040
UGH	1043
NOW	1047
NOW	1079
NEED	1117
SOME	1117
CLARITIN	1117
OMG	1117
NOT	1132
NEED	1133
CLARITIN	1133
TERRIBLE	1237
HORRIBLE	1260
OTC	1272
HAS	1288
LMFAAAAAOOOOO	1312
DEAAAD	1312
HER	1327
HELL	1378
ASAP	1389
ASAP	1390
JUST	1391
FIRE	1427
LOL	1445
JON	1445
NEEDS	1452
LOL	1455
KILLING	1457
OTC	1465
LOVE	1480
ALL	1480
HELP	1484
ISN'T	1484
HAHAHAHAHA	1485
CLARITIN	1496
KIRI	1524
KAAAAA	1524
ITERAAAAAX	1524
CALADRYLLL	1524
CLARITIN	1524
ITCHY	1526
TGIF	1550
WTH	1559
HAHAHA	1565
JUSTE	1593
RESCUE	1610
KNOW	1616
ENT	1618
CHUPAR	1632
WHY	1657
YOU	1657
WORKZ	1657
ESPN	1662
NOT	1678
ONE	1687
FUCK	1775
YOU	1775
CLARITIN	1775
WHY	1775
WON'T	1775
YOU	1775
WORK	1775
FSU	1782
CLARITIN	1792
PLS	1792
FORGOT	1803
ABOUT	1803
ALLERGIES	1803
COMBINED	1805
HAHAHA	1812
ONLY	1818
NOT	1819
ONLY	1819
OMG	1842
HATE	1856
SUCKS	1905
OTC	1921
JUST	1949
GIVE	1949
HER	1949
THE	1949
WANT	1962
CLARITIN	1962
DON'T	1969
USE	1969
ANY	1969
DRUGS	1969
EXCEPT	1969
CLARITIN	1969
LAY	1969
OFF	1969
THE	1969
DEW	1969
FUCK	1979
FUCK	1980
OMG	1985
BITCH	1993
BITCH	1994
FML	2015
CVS	2057
NEVER	2068
ALL	2076
CVS	2086
MENTIROSOS	2105
FWD	2113
NOW	2115
FWD	2120
LOL	2129
STINK	2156
NOTHING	2157
THAT	2161
SHE	2170
WANTS	2170
THE	2170
OTC	2183
KIN	2190
CLARITIN	2193
CLARITIN	2194
ALLERGIES	2200
BFF	2203
CAN	2224
BREATHE	2224
ALL	2226
BITCHES	2257
TRYNA	2257
GET	2257
THE	2257
CANNOT	2280
LOSE	2280
PRECIOUS	2280
POINTS	2280
HAVE	2280
NONE	2280
SPARE	2280
CLARITIN	2280
NOW	2295
YEARS	2297
NOTHING	2350
WORKS	2350
FOR	2350
SMFH	2351
NEED	2353
AIRBOURNE	2364
CHECK	2371
MAYBE	2385
TMC	2399
LOL	2402
CVS	2405
SAID	2406
CVS	2410
CAN	2426
SEE	2426
THE	2426
MOLECULES	2426
MOVING	2426
ASAP	2436
BFF	2450
OMG	2466
CRYINGGGGGGG	2512
GET	2521
CLARITIN	2521
CLEAR	2521
MEANS	2525
CLARITIN-D	2525
FINALLY	2541
LOL	2547
HAHAHAA	2548
NOT	2584
GOD	2585
BLESS	2585
MAY	2585
CLARITIN	2585
LOL	2610
OMFG	2648
LOL	2655
BYOC-	2658
LML	2710
LOL	2715
NEED	2718
FARMACIA	2719
LOL	2725
CVS	2729
PREVIEW	2729
SHOT	2733
CLARITIN-D	2755
LIFE-CHANGING	2755
RUNNING	2755
THROUGH	2755
MEADOWS	2755
SMH	2757
CLARITIN	2767
DOESN'T	2767
WORK	2767
DRAINAGE	2770
FINALLY	2775
SICK	2789
WAKING	2789
THINK	2789
MIGHT	2789
TAKE	2789
CLARITIN	2789
SOLVE	2789
THAT	2789
PROBLEM	2789
TONIGHT	2789
LMFAOOO	2793
LMFAOOO	2794
MAS	2801
CLARITIN	2801
MENOS	2801
SONO	2801
QUE	2801
POLARAMINE	2801
LMAO	2804
FTW	2809
NSAIDS	2817
GHB	2868
BTW	2873
ASAP	2915
WILL	2934
NOT	2934
STOP	2934
OTC	2942
SMFH	2945
MAYBE	2946
CVS	2966
LMFAO	2997
CVS	3083
FUCK	3088
YOU	3088
CLARITIN	3088
THE	3107
SAME	3107
DAMN	3107
TIME	3107
RIGHT	3119
BACK	3119
THE	3123
CLEAR	3123
EYES	3123
CLARITIN	3123
DUDE	3123
FEWELL	3123
OTC	3144
THAT	3162
NOT	3163
DISAPPEAR	3164
NOT	3196
LOOKED	3200
TODAY	3208
BOOOWWWOO	3216
ALLL	3227
THAT	3227
TELL	3227
HAVE	3227
ALLERGIES	3227
AND	3227
TAKE	3227
CLARITIN	3227
MUCH	3236
CLARITIN	3236
SYLVIA	3236
BROWNE	3236
TOTALLY	3242
PED	3253
HAVE	3256
FOR	3256
ALCOHOL	3256
DNC	3256
CONVENTION	3256
WAS	3256
THIS	3256
SUPPRESS	3256
ANYONE	3256
ALL	3265
ABOUT	3265
DAT	3265
CLARITIN	3265
CLARITIN	3289
ONNN	3308
OUT	3327
HATE	3342
NEED	3368
OTC	3372
NEED	3398
CLARITIN	3398
SAAANG	3407
NOT	3421
CLARITIN	3421
CLEAR	3421
HAHAHHA	3458
WORST	3472
FML	3476
GET	3482
DAT	3482
NIGGA	3482
SUM	3482
CLARITIN	3482
TISSUE	3501
CLARITIN	3501
THE	3517
CLEAR	3517
LIKE	3517
CLARITIN	3517
SMH	3519
GAWDD	3535
CLARITIN	3552
HOURS	3552
SOOO	3555
ALL	3562
JUST	3579
NEED	3579
PSYCHOSOMATIC	3579
SCRIPTS	3579
FILLED	3579
JUST	3579
SIGN	3579
HERE	3579
HERE	3579
HERE	3579
AND	3579
HERE	3579
LIKE	3588
BOSS	3588
CLARITIN	3595
FANTASTIC	3601
BACON	3607
JAJAJAJAJAJAJAJA	3622
NOT	3641
UNDER	3641
CONTROL	3641
HBO	3651
MAJOR	3665
MAJOR	3666
LOL	3679
CVS	3686
BUY	3707
ONLINE	3707
ALLERGIES	3711
BUTT	3711
START	3728
WORKING	3728
ALREADY	3728
CTM	3765
CAT	3775
CAFE	3775
WHEN	3775
YOU	3775
RETURN	3775
ALLERGIES	3797
FML	3834
WHOLE	3835
CAR	3835
SEE	3835
THRU	3835
TALKING	3835
CLARITIN	3835
OMG	3846
CLARITIN	3851
CLARITIN	3859
TABLET	3859
ONCE	3859
DAY	3859
GAH	3875
EVERY	3896
DAY	3896
GAH	3903
#NAME?	3925
ONLINE=	3925
BUG	3930
HATE	3946
YOU	3946
WILL	3946
YEAHH	3946
WILL	3946
GETT	3946
HIMM	3946
CLEAR	3960
EYES	3960
CLARITIN	3963
VICKS	3976
OMG	3976
YES	3976
BER	3980
CLARITIN	3982
THAT	4005
CLARITIN	4014
BFF	4015
HAPPY	4034
HALF	4034
BIRTHDAY	4034
MAMACITA	4034
HBU	4041
KNOW	4047
ASAP	4058
GOT	4065
CLARITIN	4065
CRANKIN'	4065
THROUGH	4065
SYS	4065
LOOL	4072
HEIGHT	4072
LMAO	4077
KAYLA	4099
JUST	4099
GOT	4099
THE	4099
MOST	4099
BRUTAL	4099
FIGHT	4099
EVER	4099
OVER	4099
BOTTLE	4099
CLARITIN	4099
EVER	4099
CTM	4116
FUCK	4125
SCREW	4141
ALLERGIES	4141
THIS	4172
WEATHER	4172
GRRRREAT	4172
WANT	4176
FAST	4176
ENOUGH	4176
DNC	4201
CONV	4201
ENTRY	4201
RIGHT	4201
GREAT	4230
PWEASE	4248
ASAP	4252
CVS	4264
NEED	4312
CLARITIN	4312
HORRIBLE	4321
ANYWAY	4338
BRING	4358
SANTA	4358
ANA	4358
WINDS	4358
CLARITIN	4361
SUFFERING	4395
KHAN	4400
YOGURT	4410
LOOPYFROODS	4429
PRONTO	4434
SMH	4437
EVERY	4437
TIME	4437
BAH	4455
KITTENS	4455
FOR	4455
EVERYONE	4455
UGH	4474
HAHAHA	4478
LOL	4510
LOL	4543
CLARITIN	4545
NOT	4563
WORKING	4563
TINY	4594
GIVE	4596
CLARITIN	4596
IDK	4625
WHAT	4625
WRONG	4625
WITH	4625
NOSE	4625
TLIST	4625
ITS	4625
RUNNY	4625
AND	4625
STUFFY	4625
IDK	4625
SICK	4625
ALLERGIES	4625
TOOK	4625
CLARITIN	4625
YESTERDAY	4625
BUT	4625
WANTS	4638
THE	4638
CLARITIN	4638
CLARITIN	4648
AMAZING	4648
USED	4648
TAKE	4648
AND	4648
DOES	4648
BROTHER	4648
IN-LAW	4648
TAKE	4648
TREVOR	4648
TAKE	4648
CLARITIN-D	4745
CAN	4747
NOOOO	4750
AMEN	4754
LOL	4762
LOLOL	4777
BIG	4796
FOR	4796
THIS	4796
DON'T	4808
WORRY	4808
GIVE	4808
YOU	4808
THAT	4808
CLARITIN	4808
YAY	4822
OMG	4828
3V1UQKUF	4842
CLARITIN	4845
WOULDN'T	4852
STOP	4852
SNEEZING	4852

## Sheet: removedAtSignHashTag
Capitalized word	Tweet ID number
#FML	88
#UAE	133
#BHR	133
#FREEGlade	184
@JRMFAN88	209
#LOLTriviaOnPinoyRealTV	210
#MarielUSTour	210
@WhitSTUFFF	241
@MODELnNYC_TD	299
@ChrisTaylor_FTA	304
@ZFURR27	353
@B_EZZY11	416
@JALAYNE3	416
@WTFJoey	551
@BuenoGoes_HAM	685
#TEAMCLEARNOSTRILS	707
@SUKnives	786
@FTJ_dreteezy	787
@KirstenHXC	809
@KILL_Roger	822
@6MARCO9	876
@LDJ_theeIII	973
#AWAKEANDALERT	1037
@DRUDGE_REPORT	1056
#ATLBOUND	1060
@JEFFbrotherhood	1104
@ECFrost	1142
@VICTORious427	1297
@MACtanglawin	1346
@MACtanglawin	1347
@MACtanglawin	1349
#SOT	1374
@ALLiiE_MARiiE08	1451
@JORDENdreamer	1470
#LOL	1496
#DYING	1496
#HALARIOUS	1496
#HAHAHA	1496
@ANATMAGEN	1533
#GWU	1583
#PCP	1583
@LER0N_	1586
@_MERMAIDS_	1609
@ATXChristina	1687
@gailkimITSME	1694
@JRGarcia	1702
@gailkimITSME	1703
#FOLLOWME	1711
@gailkimITSME	1712
@gailkimITSME	1714
@GOGETTA80	1757
@GOGETTA80	1758
@GOGETTA80	1759
#GOPATS	1829
@HEB	1836
#IJS	1855
@CHPdee	1877
@MET21_Era	1900
@JWELLS_MUSIC	1911
@Beauty_w_dBOOTY	1980
@BeauTEEful86	2003
@BIGcougs44	2054
@AChavezEPTimes	2069
@_itsKRYSTAL	2243
@NJLightning01	2245
@STILL_TENTEN	2256
@Mike_DTN	2260
#FML	2362
@BitchImRAGIN	2364
@FIYAHredd_marie	2371
@GTMAYNE	2394
@GTMAYNE	2395
@S2KELS	2418
@lindsayinNYC	2442
@TrentJACEO	2445
@danYELLmitch	2531
@THE_LaTOyAJ	2532
@RERiojas75	2572
@RERiojas75	2576
@MAGS_da_MIDGE	2619
#BRBDYING	2648
#VPDebate	2682
#VPDebate	2685
@lady_jazMONe	2695
@NBL4WH	2715
#USAisScared	2730
@uSHUDMentionMee	2783
@jembaLOUga	2814
@THE_SHU_MAN	2841
@HartsfieldATL	2859
#SWAG	2898
@SUKnives	2899
@GDORONZO13	2913
@JSanchezXVI	2962
@MASB02	2967
@ICHIEksilog	3021
#IHAVEREHEARSALTONIGHT	3030
@NSF1984	3061
@YazzyKORS	3075
@xoSWEET_DREAMs	3082
#FML	3105
#BCSM	3109
@talkNERDYtoome	3111
@IXXXXXCVI	3121
#NAME	3125
@PRETTYsassy08	3195
#DMA2012	3206
@HARDBALL_CHRIS	3256
@PS_lOVEMONi	3338
@GUCCI1017	3408
#EDSA	3437
@JKAY6464	3474
@pRHOfound_gr8ce	3541
@TEGOCALDERON	3548
@JLHodges32	3605
#NOW	3645
@DennisDMZ	3651
@EL_DIABL1TO	3694
@NHLYoungGuns	3714
#LMAO	3714
@HovenisGOD	3726
@noGASat_thisBP	3754
@VILANAVILA	3765
@ALBSureTho	3781
#NASCAR	3790
@JiANiKKAx3	3849
@WTF_ant	3854
@DWStweets	3941
@SENSATO	3967
@Ryan_USC	3969
@BARLOW253	3993
#CREEZ	4006
@b_WRiGHT2	4028
@ARODmoneyy	4057
@ZERAUJ_ZM	4070
#DEAD	4072
@ZERAUJ_ZM	4077
@ARODmoneyy	4102
@SHANTE_YOU_STAY	4122
@TherealAEB	4128
@LLCool_Jon	4129
#AnnoyingAsFUCK	4194
@KeithWTSMorris	4197
@MATAPISON12	4241
@LILBTHEBASEDGOD	4308
@MIKEEcaars	4346
@NYRoyal19	4355
@MELANIEFONTANA	4378
@IVFIsraeli	4386
@DJFuture	4394
@5ABIKINGS	4427
@WhatRUTinkin	4454
#SICK	4518
@CaramelBUNNY_	4550
@KROQnK9s	4600
@_FaceOfBEAUTY	4623
@Simply__AMY	4672
#MNF	4703
@harmoNAY_	4704
@harmoNAY_	4705
@what_tthe_MEL	4717
#QTNA	4718
@PMLFLRS	4730
@TheMisterCEO	4761
@PSMcClain	4845
@JAUlrich1	4853
@KBAschermann	4856
@JETSIRRR	4881
@JPRoss11	4885

## Sheet: removedMixedCapsAndLower
Capitalized word	Tweet ID number
kaZFfJJA	13
nSNFbYHt	15
nPwTXW9q	25
CEIdyi8F	29
WptIJZrV	30
BneXGOQf	34
Y0WGWh67	36
GRL0pqJV	40
Z9gh1OIR	41
PrXY2TUU	42
0Iz7NAHb	45
9TNEdMiA	50
mN1BLGTs	55
CRKAcPrN	56
B1N9aWJJ	61
cin8AMZG	63
fPmtuLGB	65
pVBxHBOt	71
iTISDO5d	75
JETmPSgY	77
cIRZSAtt	78
3ZIYTCzT	80
sDbDXRFE	83
bHEKn9Va	86
OFw8VXLl	87
fHDEANAy	103
EsdjqZAP	106
dT9jLYFw	108
dq6iEMH1	109
4jVCLX5Q	115
re7PQWMF	116
My1iZCOY	123
hl4HHEGB	124
prIACpRI	125
ZEFAvkQd	127
BQHGpWMh	133
0tUjbHQR	134
6zTZIN3y	149
d97OjXUW	152
LBOTHHdu	153
SQRE1LRa	156
qNWSVHEA	158
PUpJEIZf	159
7nUUAYmh	181
hMaFaGDT	184
PuyFFXAL	190
lrXIM9v6	191
tsSBKN1j	201
VJddLOKx	202
NKKHvajk	207
eadNYHSn)	210
y4RllBLW	212
7SCJ8tgw	213
7EGBIqhy	214
yCXPVjZE	215
CEdpDPSK	217
BUI4pj60	223
3rDPP8KK	224
QGi1ZPQ8	362
I0qmPSUZ	381
Õ@a_mARIe_11	424
TPtcbGQA	436
qU3BMZLA	524
Õ@AYOCali_	624
CVS's	745
lBKCMn8B	902
Õ@JOYKronicles	976
\n#RUDE	1159
Õ@gotdatTHYOW	1415
\nBAHAHAHA	1513
Õ@gailkimITSME	1693
3ticNHXg	1747
Õ@MET21_Era	1896
allerGEEZ	2252
Õ@JALpalyul	2274
IXOEw2iz	2288
GBLAJ7Er	2300
Õ@aSMURFYworld	2347
ISAr6KKo	2438
kzIPN6lU	2608
OseWCXOm	2645
CLARiTiN	2711
aINYDuEe	2832
n3dC2POT	2832
xRsTLUtR	2912
MUST's	3105
QXWSszB5	3153
hEQCovbe	3707
5mMBVJ6b	3829
gI9t4SXC	3866
mTERDYzp	3935
SYsNQRuo	4108
Õ@btw_itsNINI	4269
D2k6bZSQ	4591
OCUs	4670
SAG\nConflicts	4770
